# Supplementary material for: Multivariate Framework of Metabolism in Advanced Prostate Cancer Using Whole Abdominal and Pelvic Hyperpolarized 13C MRI—A Correlative Study with Clinical Outcomes
Source: Cancers (Basel). 2025 Jul 1;17(13):2211. doi: 10.3390/cancers17132211 (PMC12248915; doi:10.3390/cancers17132211)
Supplement: Supplementary file 1 [file cancers-17-02211-s001.zip]

Archive with 1 entries (1 files):
- cancers-3593304-supplementary.pdf
